# Supplementary material for: Learning by Exposure in the Visual System
Source: Brain Sci. 2022 Apr 17;12(4):508. doi: 10.3390/brainsci12040508 (PMC9027739; doi:10.3390/brainsci12040508)
Supplement: Supplementary file 1 [file brainsci-12-00508-s001.zip]

Archive with 1 entries (1 files):
- brainsci-1651077-supplementary.pdf
